# Supplementary material for: Consolidating the association of biallelic MAPKAPK5 pathogenic variants with a distinct syndromic neurodevelopmental disorder
Source: J Med Genet. 2022 Dec 29;60(8):791–6. doi: 10.1136/jmg-2022-108566 (PMC10423509; doi:10.1136/jmg-2022-108566)
Supplement: Supplementary data [file jmg-2022-108566supp002.xlsx]

## Sheet: Sheet1
Column1	Proband 1	Proband 2	Proband 3	Published case 1, family 1	Published case 2, Family 1	Published case 3, Family 2	Published case 4, family 3
Origin	Pakistani	Palestinian-Arab	Egyptian	Egyptian	Egyptian	Turkish	Italian
Parents consanguinity	Yes	Yes	Yes	Yes	Yes	Yes	No
Family history	No	No	No	Yes	Yes	No	No
Gender	Female	Female	Male	Female	Female	Male	Male
Prenatal history/Neonatal history	Decreased foetal movements, PIH in mother	Normal prenatal history; born hypotonic, pale, with no respiratory effort, needed intubation	Oligohydraminos, incucbated for 7 days for tachypnea	Intrauterine growth retardation and tetralogy of Fallot (TF)	-	-	At 20 weeks of gestation fetal scan showed prefrontal edema, nasal bone hypoplasia, increased nuchal translucency, suspicious of aortic coarctation and ambiguous genitalia, premature rupture of membranes
Gestational age at birth (weeks)	Term	37	39	40	36	38	34.6 (premature)
Measurements at birth	-	Low birth weight (1825 g), OFC (28.5 cm)	Weight (2800gm), Length (49cm), OFC (34.7cm)	Low birth weight (2,200 g; -2.71 SD), normal length (48 cm; -0.65 SD) and OFC (32 cm; −1.9 SD)	Birth weight 2,200 g	Normal birth weight (2,600 g; -1.6 SD), normal length (53 cm; + 0.8 SD) and OFC (32.5 cm; -1.7 SD)	Normal birth (weight 1980 g, −1.12 SD; length 42 cm, −1.75 SD; OFC 30.5 cm, 0.1 SD)
Age at last assessment (year)	4y	7y 8m	1y 11m	9 y	2 y7m	1y7m	1y7m
Current height (cm)	91 (-2.3 SD)	120 (18 percentile)	83 (-1 SD)	Postnatal short stature (112.5 cm; -3.49 SD)	Postnatal short stature (76 cm; -3.85 SD)	Normal (82.5 cm; -0.4 SD)	Normal (80 cm, −1.03 SD)
Current weight (kg)	8 (-4.8 SD)	27.9 (72 percentile)	10 (-2SD)	Failure to thrive (16 kg; -7.03 SD)	Failure to thrive (10 kg; -2.41 SD)	Normal (10.8 kg; -0.6 SD)	Failure to thrive (8,33; −2.47 SD)
Current head circumference (cm)	43 (-4.3 SD)	50.2 (14 percentile)	45.5 (-2.3SD)	Normal (51 cm; -0.68 SD)	Microcephaly (44 cm; -2.71 SD)	Microcephaly (43.5 cm; -4.3 SD)	Microcephaly (46.5 cm; −1.76 SD)
Hypotonia in infancy	Yes	Yes	Yes	-	-	-	-
Failure-to-thrive (yes/no/unknown)	Yes	No	Yes (mild)	Yes	Yes	No	yes
Developmental delay	Yes (unsupported sitting at age of 18 months, supported walking at age of 30 months, speech delay; can say 2-3 words)	Yes (walked at age of 30 months, speech delay; can say sentences yet gibberish)	Mild, head support at 9 months, sat at 14 months, walk alone at 1y 9m for 4-10 meters	Severe (no walking, one word at age of 9 years)	Severe (no head control and no speech at age of 2 years and 7 months)	Severe (no sitting, no speech at age of 19 months)	Severe (no walking and no speech, only sitting position acquired)
Nonverbal communication	No, understands simple commands like give me	N/A	No (able to pronounce few words)	-	-	-	na
Degree of DD/ intellectual disability, IQ	profound, 8 mo. at 4 yrs.	severe	moderate	-	-	-	severe
Able to perform basic activities of daily living (ADLs)	No, GMFCS level IV	No	Not yet	-	-	-	-
Regression	Speech	No	No	-	-	-	-
Progressive course	No	No	No	-	-	-	-
Behavioural and psychiatric symptoms	Aloof behaviour, abnormal hand movements and teeth grinding	No	excessive clapping hands, smiling	-	-	-	-
Seizures	No	No	No	No	No	No	No
EEG abnormality	Normal	Not done	Normal	Abnormal findings consistent with generalized epileptogenic discharge of left side origin	Generalized abnormality	Signs of increased seizure susceptibility in the left temporo-occipital region	Slow posterior activity and poor representation of the NREM sleep graph-elements
Neurological examination findings	Weakness, hypotonia, diminished reflexes, ataxia (noticed at age of 18mo),broad based gait, dyskinetic movements	Normal	Hypotonia, reflexes present	-	-	profound muscular hypotonia at age of 10 months
Skull abnormalities (please specify)	Brachycephaly	Brachycephaly	Plagiocephaly, brachycephaly, bifrontal prominent	Bitemporal narrowing, prominent forehead	Bitemporal narrowing, prominent forehead	-	Brachyturricephaly
Facial anomalies	sparse scalp hair, bitemporal narrowing, straight eyebrows, deep-set eyes, bilateral ptosis (right>left), epicanthic folds, triangular nose with full tip, hypoplastic nares, low-set columella, prominent medial maxillary incisors, long philtrum, full and tented upper lip, maxillary overbite, microretrognathia	Highly arched eyebrows with medial flaring, narrow palpebral fissures, low-set ears, low columella, small chin	Cranio-facial asymmetry, depression over glabella, sparse eyebrows, bilateral ptosis, shorter left palpebral fissure, hypertelorism, infraorbital creases, full nasal tip, short columella, low-set ears, absent superior crus of antihelix, uplifted ear lobes, small mouth, full tented upper lip, thin lower lip vermilion, maxillary overbite, retrognathia	Sparse hair, narrow palpebral fissures, prominent overhanging nasal tip, thin lips, retromicrognathia	Sparse hair, narrow palpebral fissures, prominent overhanging nasal tip, thin lips, retromicrognathia, low-set simple ears	Narrow palpebral fissures, thin lips, high arched palate, retrognathia, uplifted ear lobes, short neck. Pierre-Robin sequence (retrognathia, glossoptosis, high arched palate without cleft), short, narrow, and upslanted palpebral fissures, a small mouth with thin lips, uplifted ear lobes, a short neck, and nystagmus	Narrow, and slightly downslanted, narrow palpebral fissures, Hypoplastic nasal root, bulbous prominent overhanging nasal tip, Small mouth with thin lips, arched palate, glossoptosis, Retrognathia in Pierre-Robin sequence
Skin, hair or nail abnormalities	Hirsutism! sparse scalp hair	Hirsutism	sparse sclap and eye brows hair, mild hypoplasitc nails	sparse hair	hypoplastic nails	sparse hair	Sparse hair and eyebros, toenail hypoplasia/dysplasia
Digit abnormalities (hands and feet)	short index finger with absent nail and nail bed, sandal gap	short fingers	bilateral incomplete transverse palmar crease, normal fingers and nails, mild proximal syndactyly of right second and third fingers, broad big toes, short 2-5th toes, prominent sandal gap with deep groove over medial aspect of second toe	Synpolydactyly with an additional hypoplastic ray between the fourth and fifth digits, all extremities are affected; X-ray showed duplication of middle and terminal phalanges of the right fifth finger and duplication of the terminal phalanx of left fifth finger as well as an extra hypoplastic metatarsal and extra phalanx between the fourth and fifth toes	Overlapping fingers with hypoplastic nails	Synpolydactyly with an additional hypoplastic ray between the fourth and fifth digit of the right foot	Short fingers, broad big toes and marked toenail hypoplasia/dysplasia
Ophthalmologic findings/ Eye abnormalities	bilateral hyperopia, +2.50, and ptosis	Bilateral optic disc colobomas; astigmatism	mild inconsistent stramismus	Pallor optic disc, postvisual pathway dysfunction	Nystagmus	Cataracts, sclerocornea, nystagmus	Mild strabismus
Hearing loss (yes/no/unknown)	Mild (below 30dB),Post-ligual, bilateral sensorineural hearing loss	Suspected hearing loss	No	Moderate loss of hearing in high frequency range	-	Bilateral sensorineural hearing loss	No
Brain anomalies/MRI	superior cerebellar vermian and pontine atrophy, along with cerebellar vermian hypoplasia and generalised cerebellar dysfoliation. The frontal lobe was underdeveloped with anterior callosal hypoplasia	cerebellar vermian hypoplasia and frontal lobar underdevelopment along with hypoplasia of the anterior aspect of corpus callosum. Unspecific foci of white matter hyperintensities were also shown in the frontal lobes	Immaturity of myelination (delayed- or hypo- myelination pattern) along with cerebellar vermian hypoplasia and reduced parenchymal volume in the frontal lobes	Cerebellar vermian hypoplasia, Frontal underdevelopment	Cavum septum pellucidum, thin corpus callosum, cerebellar vermian hypoplasia	Thin corpus callosum	Thin corpus callosum, mild vermian and ventral pons hypoplasia, olfactory bulbs absent.
Congenital heart defects	No	normal echocardiography	No	Tetralogy of Fallot	Patent Ductus Arteriosu, Atrial Septal Defect	Complex congenital heart defect including double inlet left ventricle and malposition of great arteries	intercoronary partially fused - bicuspid aortic valve, slight ascending aorta's dilation, hypertrabecular left ventricle and a dysmorphic aortic arch with mild acceleration flow
Renal, GIT, Respiratory problems	No	No	Abd-pelvic US showed left testis left inguinal canal, mild left tunical hydrocele. Genital anomalies at birth: anchored phallus, shawl scrotum, absent left tesits	No	Hydroureteronephrosis, vesicoureteral reflux	Hypospadias	Left kidney hypoplasia, right cryptorchidism with ipsilateral hemiscrotum's hypoplasia, penoscrotal transposition and coronal hypospadias
Feeding difficulties (if yes, type)	Yes, can take semi-solids only	No	Mild	-	-	-	yes
MAPKAK5 pathogenic variant (NM_139078.3)	Frameshift	Nonsense	Missense	Frameshift	Frameshift	Frameshift	Nonsense
cDNA	c.670del	c.1403C>T	c.320G>T	c.207_208dupTG	c.207_208dupTG	c.1077dupT	c.1180C>T
Protein	p.Leu224Cysfs*4	p.Gln437*	p.Gly107Val	p.Ala70Valfs*7	p.Ala70Valfs*7	p.Leu360Serfs*21	p.Arg394Ter
ACMG criteria/classification	PP5, PVS1, PM2 Pathogenic	PP5, PVS1, PM2 Pathogenic	PM2, PP3 likley pathogenic	PP5, PVS1, PM2 Pathogenic	PP5, PVS1, PM2 Pathogenic	PP5, PVS1, PM2 Pathogenic	PP5, PVS1, PM2 Pathogenic
Allele Frequency in human populations*	Absent in ~1.6 million Alleles	Absent in ~1.6 million Alleles	3 hets in ~1.6 million Alleles	Absent in ~1.6 million Alleles	Absent in ~1.6 million Alleles	Absent in ~1.6 million Alleles	Absent in ~1.6 million Alleles
Databases: UK-Biobank, gnomAD (v2.1.1& v3.1.2), BRAVO (TOPMed Freeze 8), Queen Square Genomics (QSG), Exome Sequencing Project (ESP), Iranome, GME Variome, Geno2MP, JPN, Kova, NyuWa, GenomeAsia, SAGE, IndiGenomes and Genomics England (GEL)
